# Supplementary material for: Data on enrichment of chitosan nanoparticles for intranasal delivery of oligonucleotides to the brain
Source: Data Brief. 2020 Jan 3;28:105093. doi: 10.1016/j.dib.2019.105093 (PMC6965707; doi:10.1016/j.dib.2019.105093)
Supplement: Multimedia component 1 [file mmc1.xlsx]

## Sheet: Sheet1
Fig. 2. Changes of NP size depending on siRNA concentration used for NP fabrication
Final siRNA concentration (uM)	Provisional NP size, nm						Mean	SD
10.87	59	90	92	125	123	156	107.5	31.0846
25.4	118	139	224	171	190	245	181.167	44.4575
54.43	392	215	483	526	258	349	370.5	111.503
72.56	889	599	763	344	634	472	616.833	178.637
90.71	934	1243	928	1246	931	1240	1087	156.019
97.86	1356	1565	1887	1195	1726	1517	1541	226.949
Final siRNA concentration (uM)	Enriched NP size, nm						Mean	SD
15.3	157	77	57	137	97	118	107.167	34.2073
32.62	194	75	132	81	188	137	134.5	46.2196
65.24	236	82	159	84	161	236	159.667	62.4678
97.86	280	185	100	190	95	275	187.5	73.5272
130.48	102	197	293	198	292	103	197.5	77.5688
