# Supplementary material for: Data on enrichment of chitosan nanoparticles for intranasal delivery of oligonucleotides to the brain
Source: Data Brief. 2020 Jan 3;28:105093. doi: 10.1016/j.dib.2019.105093 (PMC6965707; doi:10.1016/j.dib.2019.105093)
Supplement: Multimedia component 2 [file mmc2.xlsx]

## Sheet: Sheet1
Fig. 3. Changes of NP concentrations depending on siRNA concentration used for NP fabrication
Final siRNA concentration (uM)	Provisional NP concentration (10^6/uL)						Mean	SD
10.87	1335.52	1732.01	1328.51	1739.03	1342.54	1725	1533.77	198.329
25.4	1621.28	1967.38	1629.47	1951	1959.19	1613.09	1790.23	169.085
54.43	2110.29	1746.11	2095	1738.47	1730.82	2102.64	1920.56	182.196
72.56	1704.17	2036.44	2029	2043.89	1711.61	1696.72	1870.31	166.25
90.71	2181.93	1617.48	2047.41	1966.97	1752	1832.45	1899.71	187.964
Final siRNA concentration (uM)	Enriched NP concentration 10^6/uL)						Mean	SD
15.3	1139.06	1541.26	1151.32	1529	1535.13	1145.19	1340.16	195.032
32.62	815.077	530.616	527.539	812	818.155	533.694	672.847	142.253
65.24	94.2972	284.73	283	283.865	93.4324	95.162	189.081	94.7864
97.86	101.04	80.88	40.56	0.24	20.4	60.72	50.64	34.4298
130.48	13.42	20.9	2.2	5.94	17.16	9.68	11.55	6.38727
