# Supplementary material for: Data on enrichment of chitosan nanoparticles for intranasal delivery of oligonucleotides to the brain
Source: Data Brief. 2020 Jan 3;28:105093. doi: 10.1016/j.dib.2019.105093 (PMC6965707; doi:10.1016/j.dib.2019.105093)
Supplement: Multimedia component 3 [file mmc3.xlsx]

## Sheet: Sheet1
Fig. 4. Physical Instability of chitosan nanoparticles loaded with siRNA depending on presence or absence of cholesterol moiety
NP preparation	Cholesterol Content	Instability index (AU)			Mean	SD
Provisional	+	0.15	0.137	0.166	0.151	0.0118603
Enriched	+	0.164	0.165	0.128	0.152333	0.0172111
Provisional	-	0.161	0.13	0.178	0.156333	0.0198718
Enriched	-	0.059	0.051	0.069	0.0596667	0.00736357
